# Supplementary material for: Diversity of Gracilariaceae (Gracilariales, Rhodophyta) Across Distinct Ecosystems in Zhanjiang, China: A Foundation for Screening Potential Cultivable Species in Southern China
Source: Ecol Evol. 2025 Jul 9;15(7):e71748. doi: 10.1002/ece3.71748 (PMC12240597; doi:10.1002/ece3.71748)
Supplement: Supplementary file 2 — Table S3. [file ECE3-15-e71748-s002.xlsx]

## Sheet: Sheet1
Table S3 Raw data for species coverage surveys
Season	Ecosystem	Replicate	G. salicornia (%)	G. firma (%)	G. tenuistipitata (%)	Gp. heteroclada (%)	G. fisheri (%)	G. edulis (%)	G. hainanensis (%)	G. vermiculophylla (%)
Autumn	TP-HT	1	25	0	0	0	0	0	0	0
Autumn	TP-HT	2	10	0	0	0	0	0	0	0
Autumn	TP-HT	3	10	0	0	0	0	0	0	0
Autumn	TP-MT	1	8	0	0	0	10	10	0	0
Autumn	TP-MT	2	12	0	0	0	5	0	0	0
Autumn	TP-MT	3	10	0	0	0	0	0	0	0
Autumn	TP-LT	1	0	0	0	0	10	5	0	0
Autumn	TP-LT	2	0	0	0	0	10	5	0	0
Autumn	TP-LT	3	0	0	0	0	10	5	0	0
Autumn	SB-HT	1	13	15	50	15	0	0	0	0
Autumn	SB-HT	2	8	0	25	8	0	0	0	0
Autumn	SB-HT	3	5	0	15	0	0	0	0	0
Autumn	SB-MT	1	10	10	23	20	0	0	0	0
Autumn	SB-MT	2	7	11	18	10	0	0	0	0
Autumn	SB-MT	3	0	0	10	0	0	0	0	0
Autumn	SB-LT	1	0	10	15	20	0	0	0	0
Autumn	SB-LT	2	0	10	10	8	0	0	0	0
Autumn	SB-LT	3	0	5	5	12	0	0	0	0
Autumn	MG	1	0	0	0	0	0	0	30	0
Autumn	MG	2	0	0	0	0	0	0	20	0
Autumn	MG	3	0	0	0	0	0	0	35	0
Autumn	EMG	1	0	0	0	0	0	0	0	10
Autumn	EMG	2	0	0	0	0	0	0	10	0
Autumn	EMG	3	0	0	0	0	0	0	0	10
Autumn	WSS	1	20	0	0	85	0	0	0	0
Autumn	WSS	2	30	0	0	60	0	0	0	0
Autumn	WSS	3	40	0	0	50	0	0	0	0
Winter	TP-HT	1	20	10	0	0	30	25	0	0
Winter	TP-HT	2	35	0	0	0	30	10	0	0
Winter	TP-HT	3	15	0	0	0	20	30	0	0
Winter	TP-MT	1	20	20	0	25	40	20	0	0
Winter	TP-MT	2	10	0	0	0	30	25	0	0
Winter	TP-MT	3	15	0	0	15	25	0	0	0
Winter	TP-LT	1	20	10	0	10	20	15	0	0
Winter	TP-LT	2	0	10	0	0	20	0	0	0
Winter	TP-LT	3	0	0	0	5	35	30	0	0
Winter	SB-HT	1	30	20	45	0	0	0	0	0
Winter	SB-HT	2	25	10	25	0	0	0	0	0
Winter	SB-HT	3	10	0	50	0	0	0	0	0
Winter	SB-MT	1	25	20	30	0	0	0	0	0
Winter	SB-MT	2	0	25	35	0	0	0	0	0
Winter	SB-MT	3	10	15	15	0	0	0	0	0
Winter	SB-LT	1	0	30	10	0	0	0	0	0
Winter	SB-LT	2	10	20	0	0	0	0	0	0
Winter	SB-LT	3	0	20	15	0	0	0	0	0
Winter	MG	1	0	0	0	0	0	0	45	0
Winter	MG	2	0	0	0	0	0	0	30	0
Winter	MG	3	0	0	0	0	0	0	20	0
Winter	EMG	1	0	0	0	0	0	0	10	30
Winter	EMG	2	0	0	0	0	0	0	20	15
Winter	EMG	3	0	0	0	0	0	0	0	25
Winter	WSS	1	15	0	0	80	0	0	0	0
Winter	WSS	2	35	0	0	60	0	0	0	0
Winter	WSS	3	45	0	0	25	0	0	0	0
Spring	TP-HT	1	30	0	0	0	30	10	0	0
Spring	TP-HT	2	15	0	0	0	35	25	0	0
Spring	TP-HT	3	0	0	0	0	40	30	0	0
Spring	TP-MT	1	20	0	0	0	45	20	0	0
Spring	TP-MT	2	20	0	0	0	25	35	0	0
Spring	TP-MT	3	0	0	0	0	55	30	0	0
Spring	TP-LT	1	30	0	0	0	25	30	0	0
Spring	TP-LT	2	0	0	0	0	30	35	0	0
Spring	TP-LT	3	0	0	0	0	40	30	0	0
Spring	SB-HT	1	25	10	35	10	0	0	0	0
Spring	SB-HT	2	30	25	0	10	0	0	0	0
Spring	SB-HT	3	15	10	60	0	0	0	0	0
Spring	SB-MT	1	20	25	0	20	0	0	0	0
Spring	SB-MT	2	0	0	35	20	0	0	0	0
Spring	SB-MT	3	20	10	25	10	0	0	0	0
Spring	SB-LT	1	10	10	15	20	0	0	0	0
Spring	SB-LT	2	0	25	10	25	0	0	0	0
Spring	SB-LT	3	15	10	0	20	0	0	0	0
Spring	MG	1	0	0	0	0	0	0	40	0
Spring	MG	2	0	0	0	0	0	0	35	0
Spring	MG	3	0	0	0	0	0	0	20	0
Spring	EMG	1	0	0	0	0	0	0	10	35
Spring	EMG	2	0	0	0	0	0	0	0	20
Spring	EMG	3	0	0	0	0	0	0	0	0
Spring	WSS	1	35	0	0	50	0	0	0	0
Spring	WSS	2	10	0	0	85	0	0	0	0
Spring	WSS	3	65	0	0	30	0	0	0	0
Summer	TP-HT	1	0	0	0	0	0	0	0	0
Summer	TP-HT	2	15	0	0	0	0	0	0	0
Summer	TP-HT	3	0	0	0	0	0	0	0	0
Summer	TP-MT	1	0	0	0	0	0	10	0	0
Summer	TP-MT	2	0	0	0	0	10	0	0	0
Summer	TP-MT	3	15	0	0	0	0	10	0	0
Summer	TP-LT	1	0	0	0	0	0	0	0	0
Summer	TP-LT	2	0	0	0	0	0	0	0	0
Summer	TP-LT	3	0	0	0	0	0	0	0	0
Summer	SB-HT	1	25	0	30	0	0	0	0	0
Summer	SB-HT	2	10	0	35	10	0	0	0	0
Summer	SB-HT	3	0	10	20	15	0	0	0	0
Summer	SB-MT	1	10	0	20	20	0	0	0	0
Summer	SB-MT	2	0	15	15	20	0	0	0	0
Summer	SB-MT	3	0	25	20	25	0	0	0	0
Summer	SB-LT	1	0	0	10	35	0	0	0	0
Summer	SB-LT	2	0	40	0	0	0	0	0	0
Summer	SB-LT	3	0	20	0	45	0	0	0	0
Summer	MG	1	0	0	0	0	0	0	30	0
Summer	MG	2	0	0	0	0	0	0	20	0
Summer	MG	3	0	0	0	0	0	0	30	0
Summer	EMG	1	0	0	0	0	0	0	0	0
Summer	EMG	2	0	0	0	0	0	0	0	0
Summer	EMG	3	0	0	0	0	0	0	0	0
Summer	WSS	1	5	0	0	90	0	0	0	0
Summer	WSS	2	75	0	0	20	0	0	0	0
Summer	WSS	3	25	0	0	70	0	0	0	0
